# Supplementary material for: Calculating forest species diversity with information-theory based indices using sentinel-2A sensor’s of Mahavir Swami Wildlife Sanctuary
Source: PLoS One. 2022 May 18;17(5):e0268018. doi: 10.1371/journal.pone.0268018 (PMC9116646; doi:10.1371/journal.pone.0268018)
Supplement: S1 Data — (XLSX) [file pone.0268018.s001.xlsx]

## Sheet: Sheet1
Tree Sp.	D	D2	D(0.1)	D (0.1)2	D (0.1)2*H	D2*H	H	Basal Area(m²)	Vol.(m³/0.1ha)	NDVI
1	0.4657	0.216877	0.432	0.186624	1.70649	1.98312	9.144	0.170334	0.814394	0.40964
2	0.446296	0.19918	0.4125	0.170156	2.07454	2.4284	12.192	0.156436	0.720244	0.362283
3	0.242552	0.0588315	0.2512	0.0631014	0.865499	0.806933	13.716	0.0462062	0.139893	0.170366
4	0.300765	0.0904594	0.3325	0.110556	1.44899	1.1856	13.1064	0.0710466	0.240507	0.120975
5	0.32502	0.105638	0.3143	0.0987845	1.02372	1.09475	10.3632	0.0829678	0.451018	0.304888
6	0.331488	0.109884	0.3098	0.095976	1.02387	1.17225	10.668	0.0863029	0.469816	0.317595
7	0.347658	0.120866	0.3132	0.0980942	1.07637	1.32624	10.9728	0.094928	0.51843	0.350459
8	0.194042	0.0376522	0.1354	0.0183332	0.134111	0.275433	7.3152	0.029572	0.0717062	0.262743
9	0.202127	0.0408552	0.1765	0.0311522	0.199399	0.261506	6.4008	0.0320876	0.079454	0.369522
10	0.194042	0.0376522	0.1543	0.0238085	0.174164	0.275433	7.3152	0.029572	0.0717062	0.462743
11	0.202127	0.0408552	0.1765	0.0311522	0.199399	0.261506	6.4008	0.0320876	0.079454	0.169522
12	0.329871	0.108815	0.3154	0.0994772	1.12186	1.22717	11.2776	0.085463	0.258264	0.175103
13	0.320169	0.102508	0.2644	0.0699074	0.831003	1.21853	11.8872	0.0805097	0.240537	0.163084
14	0.300765	0.0904594	0.2654	0.0704372	0.837301	1.07531	11.8872	0.0710466	0.207292	0.140544
15	0.310467	0.0963896	0.3654	0.133517	1.50575	1.08704	11.2776	0.0757042	0.223552	0.151568
16	0.202127	0.0408552	0.202127	0.0408552	0.410938	0.410938	10.0584	0.0320876	0.079454	0.169522
17	0.210212	0.044189	0.210212	0.044189	0.484877	0.484877	10.9728	0.034706	0.0875808	0.176633
18	0.218297	0.0476535	0.2325	0.0540563	0.560196	0.493843	10.3632	0.037427	0.096096	0.184084
19	0.300765	0.0904594	0.2754	0.0758452	0.901587	1.07531	11.8872	0.0710466	0.207292	0.140544
20	0.310467	0.0963896	0.2876	0.0827138	0.932813	1.08704	11.2776	0.0757042	0.223552	0.151568
21	0.177872	0.0316383	0.1465	0.0214622	0.202793	0.298944	9.4488	0.0248487	0.0573106	0.150147
22	0.185957	0.0345799	0.14576	0.021246	0.207225	0.337278	9.7536	0.027159	0.0643282	0.156287
23	0.320169	0.102508	0.2754	0.0758452	0.392999	0.531156	5.1816	0.0805097	6.7042	0.143197
24	0.349275	0.121993	0.31543	0.0994961	1.63763	2.00791	16.4592	0.0958131	0.789435	0.367087
25	0.388083	0.150609	0.3565	0.127092	2.32426	2.75433	18.288	0.118288	0.904124	0.420417
26	0.485104	0.235326	0.5132	0.263374	4.89686	4.37537	18.5928	0.184825	1.19084	0.553743
27	0.582125	0.33887	0.5543	0.307248	1.96664	2.16904	6.4008	0.266148	2.02276	0.314794
28	0.630636	0.397701	0.6154	0.378717	3.00126	3.1517	7.9248	0.312354	2.38133	0.547866
29	0.388083	0.150609	0.3243	0.10517	0.833455	1.19354	7.9248	0.118288	7.58728	0.766331
30	0.591827	0.350259	0.4087	0.167036	2.29106	4.80416	13.716	0.275093	1.07582	0.617624
31	0.620933	0.385558	0.6343	0.402336	5.39582	5.1708	13.4112	0.302817	1.21448	0.623008
32	0.329871	0.108815	0.2433	0.0591949	0.667576	1.22717	11.2776	0.085463	0.258264	0.175103
33	0.320169	0.102508	0.2754	0.0758452	0.901587	1.21853	11.8872	0.0805097	0.240537	0.163084
34	0.300765	0.0904594	0.2865	0.0820822	0.975728	1.07531	11.8872	0.0710466	0.207292	0.140544
35	0.310467	0.0963896	0.2643	0.0698545	0.787791	1.08704	11.2776	0.0757042	0.223552	0.151568
36	0.23285	0.0542191	0.26454	0.0699814	0.00379433	0.00293972	0.0542191	2.65176	0.0425836	0.529
37	0.203744	0.0415115	0.1865	0.0347823	0.00144386	0.00172321	0.0415115	2.71272	0.0326031	0.529
38	0.271658	0.0737983	0.27565	0.0759829	0.00560741	0.00544619	0.0737983	2.52984	0.057961	0.529
39	0.242552	0.0588315	0.2656	0.0705434	0.00415017	0.00346115	0.0588315	6.096	0.0462062	0.66
40	0.23285	0.0542191	0.2154	0.0463972	0.00251561	0.00293972	0.0542191	7.62	0.0425836	0.66
41	0.203744	0.0415115	0.2234	0.0499076	0.00207174	0.00172321	0.0415115	7.0104	0.0326031	0.66
42	0.223148	0.049795	0.2542	0.0646176	0.00321764	0.00247954	0.049795	7.3152	0.0391089	0.66
43	0.358977	0.128865	0.31434	0.0988096	0.42164	0.549891	4.2672	0.10121	7.42891	0.591067
44	0.329871	0.108815	0.2434	0.0592436	0.252804	0.464335	4.2672	0.085463	7.2383	0.473268
45	0.310467	0.0963896	0.3075	0.0945562	0.461132	0.470073	4.8768	0.0757042	7.08998	0.381606
46	0.300765	0.0904594	0.31534	0.0994393	0.454637	0.41358	4.572	0.0710466	7.00855	0.331286
47	0.331488	0.109884	0.3153	0.0994141	0.969645	1.07177	9.7536	0.0863029	0.375858	0.25408
48	0.339573	0.11531	0.31353	0.0983011	1.07864	1.26527	10.9728	0.0905641	0.396443	0.267995

## Sheet: Sheet2
Tree Sp.	D	D2	D(0.1)	D (0.1)2	D (0.1)2*H	D2*H	H	Basal Area(m²)	Vol.(m³/0.1ha)	NDVI
1	0.4657	0.216877	0.432	0.186624	1.70649	1.98312	9.144	0.170334	0.814394	0.40964
2	0.446296	0.19918	0.4125	0.170156	2.07454	2.4284	12.192	0.156436	0.720244	0.362283
3	0.242552	0.0588315	0.2512	0.0631014	0.865499	0.806933	13.716	0.0462062	0.139893	0.170366
4	0.300765	0.0904594	0.3325	0.110556	1.44899	1.1856	13.1064	0.0710466	0.240507	0.120975
5	0.32502	0.105638	0.3143	0.0987845	1.02372	1.09475	10.3632	0.0829678	0.451018	0.304888
6	0.331488	0.109884	0.3098	0.095976	1.02387	1.17225	10.668	0.0863029	0.469816	0.317595
7	0.347658	0.120866	0.3132	0.0980942	1.07637	1.32624	10.9728	0.094928	0.51843	0.350459
8	0.194042	0.0376522	0.1354	0.0183332	0.134111	0.275433	7.3152	0.029572	0.0717062	0.262743
9	0.202127	0.0408552	0.1765	0.0311522	0.199399	0.261506	6.4008	0.0320876	0.079454	0.369522
10	0.194042	0.0376522	0.1543	0.0238085	0.174164	0.275433	7.3152	0.029572	0.0717062	0.462743
11	0.202127	0.0408552	0.1765	0.0311522	0.199399	0.261506	6.4008	0.0320876	0.079454	0.169522
12	0.329871	0.108815	0.3154	0.0994772	1.12186	1.22717	11.2776	0.085463	0.258264	0.175103
13	0.320169	0.102508	0.2644	0.0699074	0.831003	1.21853	11.8872	0.0805097	0.240537	0.163084
14	0.300765	0.0904594	0.2654	0.0704372	0.837301	1.07531	11.8872	0.0710466	0.207292	0.140544
15	0.310467	0.0963896	0.3654	0.133517	1.50575	1.08704	11.2776	0.0757042	0.223552	0.151568
16	0.202127	0.0408552	0.202127	0.0408552	0.410938	0.410938	10.0584	0.0320876	0.079454	0.169522
17	0.210212	0.044189	0.210212	0.044189	0.484877	0.484877	10.9728	0.034706	0.0875808	0.176633
18	0.218297	0.0476535	0.2325	0.0540563	0.560196	0.493843	10.3632	0.037427	0.096096	0.184084
19	0.300765	0.0904594	0.2754	0.0758452	0.901587	1.07531	11.8872	0.0710466	0.207292	0.140544
20	0.310467	0.0963896	0.2876	0.0827138	0.932813	1.08704	11.2776	0.0757042	0.223552	0.151568
21	0.177872	0.0316383	0.1465	0.0214622	0.202793	0.298944	9.4488	0.0248487	0.0573106	0.150147
22	0.185957	0.0345799	0.14576	0.021246	0.207225	0.337278	9.7536	0.027159	0.0643282	0.156287
23	0.320169	0.102508	0.2754	0.0758452	0.392999	0.531156	5.1816	0.0805097	6.7042	0.143197
24	0.349275	0.121993	0.31543	0.0994961	1.63763	2.00791	16.4592	0.0958131	0.789435	0.367087
25	0.388083	0.150609	0.3565	0.127092	2.32426	2.75433	18.288	0.118288	0.904124	0.420417
26	0.485104	0.235326	0.5132	0.263374	4.89686	4.37537	18.5928	0.184825	1.19084	0.553743
27	0.582125	0.33887	0.5543	0.307248	1.96664	2.16904	6.4008	0.266148	2.02276	0.314794
28	0.630636	0.397701	0.6154	0.378717	3.00126	3.1517	7.9248	0.312354	2.38133	0.547866
29	0.388083	0.150609	0.3243	0.10517	0.833455	1.19354	7.9248	0.118288	7.58728	0.766331
30	0.591827	0.350259	0.4087	0.167036	2.29106	4.80416	13.716	0.275093	1.07582	0.617624
31	0.620933	0.385558	0.6343	0.402336	5.39582	5.1708	13.4112	0.302817	1.21448	0.623008
32	0.329871	0.108815	0.2433	0.0591949	0.667576	1.22717	11.2776	0.085463	0.258264	0.175103
33	0.320169	0.102508	0.2754	0.0758452	0.901587	1.21853	11.8872	0.0805097	0.240537	0.163084
34	0.300765	0.0904594	0.2865	0.0820822	0.975728	1.07531	11.8872	0.0710466	0.207292	0.140544
35	0.310467	0.0963896	0.2643	0.0698545	0.787791	1.08704	11.2776	0.0757042	0.223552	0.151568
36	0.23285	0.0542191	0.26454	0.0699814	0.00379433	0.00293972	0.0542191	2.65176	0.0425836	0.529
37	0.203744	0.0415115	0.1865	0.0347823	0.00144386	0.00172321	0.0415115	2.71272	0.0326031	0.529
38	0.271658	0.0737983	0.27565	0.0759829	0.00560741	0.00544619	0.0737983	2.52984	0.057961	0.529
39	0.242552	0.0588315	0.2656	0.0705434	0.00415017	0.00346115	0.0588315	6.096	0.0462062	0.66
40	0.23285	0.0542191	0.2154	0.0463972	0.00251561	0.00293972	0.0542191	7.62	0.0425836	0.66
41	0.203744	0.0415115	0.2234	0.0499076	0.00207174	0.00172321	0.0415115	7.0104	0.0326031	0.66
42	0.223148	0.049795	0.2542	0.0646176	0.00321764	0.00247954	0.049795	7.3152	0.0391089	0.66
43	0.358977	0.128865	0.31434	0.0988096	0.42164	0.549891	4.2672	0.10121	7.42891	0.591067
44	0.329871	0.108815	0.2434	0.0592436	0.252804	0.464335	4.2672	0.085463	7.2383	0.473268
45	0.310467	0.0963896	0.3075	0.0945562	0.461132	0.470073	4.8768	0.0757042	7.08998	0.381606
46	0.300765	0.0904594	0.31534	0.0994393	0.454637	0.41358	4.572	0.0710466	7.00855	0.331286
47	0.331488	0.109884	0.3153	0.0994141	0.969645	1.07177	9.7536	0.0863029	0.375858	0.25408
48	0.339573	0.11531	0.31353	0.0983011	1.07864	1.26527	10.9728	0.0905641	0.396443	0.267995

## Sheet: Sheet3
Tree No.	D	D0.1	H	V	NDVI		D	D0.1	H	V	NDVI
	(cm)	(cm)	(m)	(cm3)			(cm)	(cm)	(m)	(cm3)
1	32.106	24.915	7.31	337321	0.401		33.399	25.928	5.335		0.527
2	41.75	25.767	7.55	585222	0.333		43.043	26.78	5.575		0.459
3	42.5	33.749	8.5	687295	0.314		43.793	34.762	6.525		0.44
4	33.149	33.487	9.19	452061	0.324		34.442	34.5	7.215		0.45
5	33.75	31.644	9.55	486964	0.345		35.043	32.657	7.575		0.471
6	33.957	33.583	11.27	581750	0.355		35.25	34.596	9.295		0.481
7	34.766	32.765	10.97	593550	0.364		36.059	33.778	8.995		0.49
8	35.574	33.645	10.66	603916	0.348		36.867	34.658	8.685		0.474
9	35.75	33.654	11.25	643652	0.365		37.043	34.667	9.275		0.491
10	35.766	35.156	11.55	661400	0.365		37.059	36.169	9.575		0.491
11	35.898	31.654	11.64	671480	0.379		37.191	32.667	9.665		0.505
12	36.383	35.547	11.75	696269	0.381		37.676	36.56	9.775		0.507
13	36.383	35.865	12.15	719972	0.388		37.676	36.878	10.175		0.514
14	38	37.565	12.36	798966	0.385		39.293	38.578	10.385		0.511
15	39.779	40.576	12.66	896764	0.392		41.072	41.589	10.685		0.518
16	37.659	40.854	13.25	938556	0.389		38.952	41.867	11.275		0.515
17	40.749	41.654	13.15	977464	0.399		42.042	42.667	11.175		0.525
18	41.759	40.654	13.55	1007197	0.401		43.052	41.667	11.575		0.527
19	42.55	40.512	12.85	1041474	0.415		43.843	41.525	10.875		0.541
20	42.689	41.956	12.69	1035246	0.418		43.982	42.969	10.715		0.544
21	43.659	44.654	13.8	1177554	0.441		44.952	45.667	11.825		0.567
22	44.56	44.546	13.88	1233747	0.465		45.853	45.559	11.905		0.591
23	45.5	43.864	13.85	1283568	0.475		46.793	44.877	11.875		0.601
24	46.085	41.286	13.41	1274948	0.469		47.378	42.299	11.435		0.595
25	46.893	45.586	13.87	1365358	0.457		48.186	46.599	11.895		0.583
26	48.25	42.467	13.95	1453835	0.478		49.543	43.48	11.975		0.604
27	48.51	44.754	13.71	1444289	0.498		49.803	45.767	11.735		0.624
28	50.45	46.412	13.95	1589435	0.512		51.743	47.425	11.975		0.638
29	54.332	56.765	13.58	1794537	0.524		55.625	57.778	11.605		0.65
30	61.447	55.276	14.19	2398411	0.621		62.74	56.289	12.215		0.747

## Sheet: Sheet4
D	D2	D0.1	D(0.1 ) 2	D2*H	D(0.1 ) 2*H	H	V	NDVI
(cm)		(cm)				(m)	(cm3)
33.399	1115.49	25.928	672.261	595116	358651	5.335		0.527		100	533.5
43.043	1852.7	26.78	717.168	1.03288e+06	399821	5.575		0.559		100	557.5
42.214	1782.02	28.214	796.03	1.06707e+06	476663	5.988		0.571		100	598.8
43.793	1917.83	34.762	1208.4	1.25138e+06	788479	6.525		0.44		100	652.5
35.012	1225.84	32.015	1024.96	856127	715832	6.984		0.451		100	698.4
34.442	1186.25	34.5	1190.25	855880	858765	7.215		0.45		100	721.5
34.984	1223.88	34.12	1164.17	883397	840301	7.218		0.452		100	721.8
35.043	1228.01	32.657	1066.48	930219	807858	7.575		0.471		100	757.5
35.25	1242.56	34.596	1196.88	1.15496e+06	1.1125e+06	9.295		0.481		100	929.5
35.874	1286.94	34.218	1170.87	1.19995e+06	1.09172e+06	9.324		0.497		100	932.4
36.059	1300.25	33.778	1140.95	1.16958e+06	1.02629e+06	8.995		0.49		100	899.5
36.867	1359.18	34.658	1201.18	1.18044e+06	1.04322e+06	8.685		0.474		100	868.5
37.021	1370.55	34.621	1198.61	1.22719e+06	1.07324e+06	8.954		0.485		100	895.4
37.043	1372.18	34.667	1201.8	1.2727e+06	1.11467e+06	9.275		0.491		100	927.5
37.098	1376.26	34.897	1217.8	1.29658e+06	1.14729e+06	9.421		0.498		100	942.1
37.059	1373.37	36.169	1308.2	1.315e+06	1.2526e+06	9.575		0.491		100	957.5
37.191	1383.17	32.667	1067.13	1.33683e+06	1.03138e+06	9.665		0.505		100	966.5
37.676	1419.48	36.56	1336.63	1.38754e+06	1.30656e+06	9.775		0.507		100	977.5
37.784	1427.63	37.215	1384.96	1.42535e+06	1.38274e+06	9.984		0.508		100	998.4
37.676	1419.48	36.878	1359.99	1.44432e+06	1.38379e+06	10.175		0.514		100	1017.5
38.214	1460.31	37.654	1417.82	1.60371e+06	1.55705e+06	10.982		0.528		100	1098.2
39.293	1543.94	38.578	1488.26	1.60338e+06	1.54556e+06	10.385		0.511		100	1038.5
40.624	1650.31	39.547	1563.97	1.74058e+06	1.64951e+06	10.547		0.521		100	1054.7
41.072	1686.91	41.589	1729.64	1.80246e+06	1.84813e+06	10.685		0.518		100	1068.5
38.952	1517.26	41.867	1752.85	1.71071e+06	1.97633e+06	11.275		0.515		100	1127.5
42.042	1767.53	42.667	1820.47	1.97521e+06	2.03438e+06	11.175		0.525		100	1117.5
42.214	1782.02	42.985	1847.71	2.11205e+06	2.18991e+06	11.852		0.534		100	1185.2
43.052	1853.47	41.667	1736.14	2.1454e+06	2.00958e+06	11.575		0.527		100	1157.5
43.843	1922.21	41.525	1724.33	2.0904e+06	1.8752e+06	10.875		0.541		100	1087.5
43.812	1919.49	41.258	1702.22	2.12181e+06	1.88164e+06	11.054		0.584		100	1105.4
43.982	1934.42	42.969	1846.33	2.07273e+06	1.97835e+06	10.715		0.544		100	1071.5
44.952	2020.68	45.667	2085.47	2.38946e+06	2.46607e+06	11.825		0.567		100	1182.5
45.853	2102.5	45.559	2075.62	2.50302e+06	2.47103e+06	11.905		0.591		100	1190.5
45.258	2048.29	46.258	2139.8	2.42763e+06	2.53609e+06	11.852		0.599		100	1185.2
46.793	2189.58	44.877	2013.95	2.60013e+06	2.39156e+06	11.875		0.601		100	1187.5
47.378	2244.67	42.299	1789.21	2.56679e+06	2.04596e+06	11.435		0.595		100	1143.5
47.452	2251.69	43.214	1867.45	2.60791e+06	2.16288e+06	11.582		0.599		100	1158.2
47.854	2290.01	43.125	1859.77	2.52473e+06	2.05039e+06	11.025		0.588		100	1102.5
48.186	2321.89	46.599	2171.47	2.76189e+06	2.58296e+06	11.895		0.583		100	1189.5
49.543	2454.51	43.48	1890.51	2.93927e+06	2.26389e+06	11.975		0.604		100	1197.5
49.803	2480.34	45.767	2094.62	2.91068e+06	2.45803e+06	11.735		0.624		100	1173.5
48.258	2328.83	45.369	2058.35	2.63741e+06	2.33108e+06	11.325		0.685		100	1132.5
51.743	2677.34	47.425	2249.13	3.20611e+06	2.69333e+06	11.975		0.638		100	1197.5
55.625	3094.14	57.778	3338.3	3.59075e+06	3.87409e+06	11.605		0.65		100	1160.5
56.854	3232.38	58.214	3388.87	3.83263e+06	4.01818e+06	11.857		0.642		100	1185.7
62.74	3936.31	56.289	3168.45	4.8082e+06	3.87026e+06	12.215		0.747		100	1221.5
